# Supplementary material for: Diversity and interdomain networks of bacterial, pico-protist and nano-protist communities in a marine ranching
Source: Front Microbiol. 2025 Jul 17;16:1620645. doi: 10.3389/fmicb.2025.1620645 (PMC12311637; doi:10.3389/fmicb.2025.1620645)
Supplement: Supplementary file 3 [file Table_1.xlsx]

## Sheet: Table S1
Table S1 Environmental factors at different seasons and water layers. The data represent the mean ± standard deviation.
Environmental factors	Winter		Spring		Summer		Autumn
	Surface	Bottom	Surface	Bottom	Surface	Bottom	Surface	Bottom
Temp (℃)	15.05 ± 0.18	15.05 ± 0.18	15.73 ± 0.46	15.73 ± 0.46	25.93 ± 0.74	25.93 ± 0.74	27.45 ± 0.33	27.45 ± 0.34
Sal (psu)	27.61 ± 0.51	27.61 ± 0.51	27.35 ± 0.84	27.35 ± 0.84	29.15 ± 1.42	29.15 ± 1.42	30.24 ± 0.36	30.2 ± 0.36
PO4-P (mg/L)	0.07 ± 0.03	0.06 ± 0.02	0.04 ± 0.01	0.04 ± 0.01	0.03 ± 0.01	0.03 ± 0.01	0.06 ± 0.01	0.05 ± 0.01
NO2-N (mg/L)	0.02 ± 0.01	0.02 ± 0.01	0.01 ± 0	0.01 ± 0	0.02 ± 0.01	0.02 ± 0	0.04 ± 0.03	0.03 ± 0.02
NH4-N (mg/L)	0.12 ± 0.06	0.09 ± 0.05	0.14 ± 0.06	0.13 ± 0.06	0.07 ± 0.07	0.08 ± 0.06	0.03 ± 0.02	0.02 ± 0.01
Dsi (μmol/L)	34.16 ± 17.53	25.74 ± 14.83	28.4 ± 7.76	27.66 ± 5.18	29.08 ± 13.85	23.97 ± 5	21.33 ± 5.94	21.4 ± 5.76
NO3-N (mg/L)	0.5 ± 0.25	0.38 ± 0.22	0.41 ± 0.13	0.39 ± 0.07	0.25 ± 0.13	0.23 ± 0.08	0.38 ± 0.1	0.37 ± 0.07
DIN (mg/L)	0.64 ± 0.32	0.49 ± 0.27	0.56 ± 0.16	0.53 ± 0.12	0.35 ± 0.18	0.33 ± 0.12	0.44 ± 0.12	0.42 ± 0.08
TP (mg/L)	0.06 ± 0.04	0.05 ± 0.04	0.04 ± 0.01	0.05 ± 0.01	0.03 ± 0.01	0.04 ± 0.01	0.06 ± 0.01	0.06 ± 0.02
TN (mg/L)	0.95 ± 0.28	0.75 ± 0.25	0.9 ± 0.22	0.9 ± 0.14	0.6 ± 0.21	0.58 ± 0.14	0.76 ± 0.12	0.74 ± 0.15
TN:TP	8.26	7.12	13.4	8.26	10.86	14.54	8.04	9.85
Chla (μg/L)	0.33 ± 0.09	0.34 ± 0.12	0.61 ± 0.2	0.51 ± 0.1	0.52 ± 0.2	0.44 ± 0.23	0.41 ± 0.18	0.32 ± 0.13
PPE (cells/mL)	1305.4 ± 327.16	1389.4 ± 439.47	2793.13 ± 1711.63	2617.71 ± 2041.82	2830.67 ± 1040.68	2416.6 ± 1099.16	137.31 ± 106.34	222.89 ± 249.29
Syn (cells/mL)	152.25 ± 133.95	135.5 ± 101.34	152.38 ± 249.96	199.87 ± 472.14	1152.6 ± 612	945.16 ± 412.14	639.42 ± 411.32	541.68 ± 404.05
HB (cells/mL)	2124900 ± 1062088.4	2109350 ± 961829.08	1025733.33 ± 254234.56	1031642.86 ± 241678.62	2706000 ± 607157.31	2425316.92 ± 437206.39	73066.67 ± 41044.4	55482.83 ± 27137.44
HNF (cells/mL)	966.45 ± 417.29	858.92 ± 358.74	646.07 ± 396.99	695.59 ± 347.45	1386.73 ± 700.64	1276.39 ± 674.1	850.75 ± 356.81	748.15 ± 361.69
PNF (cells/mL)	87.61 ± 48.54	111.6 ± 64.57	408.87 ± 194.48	468.85 ± 137.35	785.07 ± 329.09	690 ± 326.12	1059.33 ± 645.88	739.88 ± 451.75
The abbreviations of environmental variables are: Temp, Temperature; DO, dissolved oxygen; Sal, salinity; PO4-P, phosphate; NO2-N, nitrite; NH4-N, ammonium; Dsi, silicate; NO3-N, nitrate; DIN, dissolved inorganic nitrogen; TN, total nitrogen; TP, total phosphorus; TN:TP nitrogen-to-phosphorus ratios; Chla, chlorophyll a; PPE, photosynthetic picoeukaryotes; Syn, Synechococcus; HB, heterotrophic ba…
