# Supplementary material for: Diversity and interdomain networks of bacterial, pico-protist and nano-protist communities in a marine ranching
Source: Front Microbiol. 2025 Jul 17;16:1620645. doi: 10.3389/fmicb.2025.1620645 (PMC12311637; doi:10.3389/fmicb.2025.1620645)
Supplement: Supplementary file 4 [file Table_2.xlsx]

## Sheet: Table S2
Table S2 Results of dissimilarity test for pairwise multilevel comparison of bacterial, pico- and nano-level community structure across seasons, water layers, and habitat types using adonis based on Bray-Curtis dissimilarity matrix.
Community	Pairwise	R2	p
Bacteria	Winter vs Spring	0.497	0.001
	Winter vs Summer	0.409	0.001
	Winter vs Autumn	0.431	0.001
	Spring vs Summer	0.444	0.001
	Spring vs Autumn	0.542	0.001
	Summer vs Autumn	0.322	0.001
	Surface vs Bottom	0.015	0.062
	Culture vs Non	0.01	0.223
Pico-protist	Winter vs Spring	0.38	0.001
	Winter vs Summer	0.507	0.001
	Winter vs Autumn	0.468	0.001
	Spring vs Summer	0.466	0.001
	Spring vs Autumn	0.428	0.001
	Summer vs Autumn	0.177	0.001
	Surface vs Bottom	0.004	0.968
	Culture vs Non	0.006	0.806
Nano-protist	Winter vs Spring	0.422	0.001
	Winter vs Summer	0.534	0.001
	Winter vs Autumn	0.36	0.001
	Spring vs Summer	0.498	0.001
	Spring vs Autumn	0.357	0.001
	Summer vs Autumn	0.117	0.001
	Surface vs Bottom	0.005	0.818
	Culture vs Non	0.007	0.47
Pico-nano protist	Pico vs Nano	0.002	0.995
	Pico_Winter vs Nano_Winter	0.006	0.967
	Pico_Spring vs Nano_ Spring	0.009	0.928
	Pico_Summer vs Nano_ Summer	0.009	0.961
	Pico_Autumn vs Nano_ Autumn	0.016	0.933
