# Supplementary material for: Diversity and interdomain networks of bacterial, pico-protist and nano-protist communities in a marine ranching
Source: Front Microbiol. 2025 Jul 17;16:1620645. doi: 10.3389/fmicb.2025.1620645 (PMC12311637; doi:10.3389/fmicb.2025.1620645)
Supplement: Supplementary file 5 [file Table_3.xlsx]

## Sheet: Table S3
Table S3 List of keystone nodes and their taxonomic information in different seasons. Keystone species were recognized from seasonal bacteria-pico-protist-nano-protist interdomain networks based on node’s degree and betweenness centrality measures being in the top 20 percentiles.
season	ASV ID	Kingdom	Supergroup	Phylum	Class	Order	Family	Genus	Species
Winter	ASV00042	Bacteria		Proteobacteria	Alphaproteobacteria	Rhodobacterales	Rhodobacteraceae	Rhodobacteraceae_unclassified	Rhodobacteraceae_unclassified
	ASV00111	Bacteria		Proteobacteria	Alphaproteobacteria	Rhodobacterales	Rhodobacteraceae	Ruegeria	Ruegeria_unclassified
	ASV00013	Bacteria		Proteobacteria	Alphaproteobacteria	Rhodobacterales	Rhodobacteraceae	Rhodobacteraceae_unclassified	Rhodobacteraceae_unclassified
	ASV00031	Bacteria		Proteobacteria	Alphaproteobacteria	Pelagibacterales	Pelagibacteraceae	CP002511_g	HIMB114_s
	ASV00121	Bacteria		Proteobacteria	Alphaproteobacteria	Rhodospirillales	Rhodospirillaceae	EU801596_g	EU801596_s
	ASV00073	Bacteria		Proteobacteria	Alphaproteobacteria	Rhizobiales	Methylocystaceae	Methylocystis	Methylocystis_unclassified
	nano_ASV00049	Eukaryota	Alveolata	Dinoflagellata	Syndiniales	MALV-I	MALV-I-Clade-4	MALV-I-Clade-4_X	MALV-I-Clade-4_X_sp.
	nano_ASV00083	Eukaryota	Alveolata	Dinoflagellata	Syndiniales	MALV-I	MALV-I-Clade-4	MALV-I-Clade-4_X	MALV-I-Clade-4_X_sp.
	nano_ASV00137	Eukaryota	Alveolata	Ciliophora	Spirotrichea	Tintinnida	Tintinnidiidae	Tintinnidium	Tintinnidium_sp.
	nano_ASV00066	Eukaryota	Alveolata	Ciliophora	Spirotrichea	Tintinnida	Tintinnidiidae	Tintinnidium	Tintinnidium_sp.
	nano_ASV00148	Eukaryota	Archaeplastida	Chlorophyta	Ulvophyceae	Ulvales-relatives	Ulvales-relatives_X	Ulva	Ulva_unclassified
	nano_ASV00121	Eukaryota	Alveolata	Dinoflagellata	Dinophyceae	Dinophyceae_unclassified	Dinophyceae_unclassified	Dinophyceae_unclassified	Dinophyceae_unclassified
	pico_ASV00171	Eukaryota	Alveolata	Dinoflagellata	Syndiniales	MALV-II	MALV-II_X	MALV-II_XX	MALV-II_XX_sp.
	pico_ASV00173	Eukaryota	Stramenopiles	Opalozoa	Bicoecea	Anoecales	Anoecaceae	Anoeca	Anoeca atlantica
	pico_ASV00141	Eukaryota	Stramenopiles	Sagenista	MAST-4	MAST-4B	MAST-4B_X	MAST-4B_XX	MAST-4B_XX_sp.
	pico_ASV00168	Eukaryota	Stramenopiles	Ochrophyta	Chrysophyceae	Chrysophyceae_X	Chrysophyceae_XX	Chrysophyceae_XXX	Chrysophyceae_XXX_sp.
	pico_ASV00155	Eukaryota	Rhizaria	Cercozoa	Filosa-Sarcomonadea	Glissomonadida	Sandonidae	Neoheteromita	Neoheteromita_sp.
	pico_ASV00165	Eukaryota	Hacrobia	Cryptophyta	Cryptophyceae	Goniomonadales	Goniomonadales_X	Goniomonadales_XX	Goniomonadales_XX_sp.
Spring	ASV00032	Bacteria		Proteobacteria	Alphaproteobacteria	Rhodobacterales	Rhodobacteraceae	Rhodobacteraceae_unclassified	Rhodobacteraceae_unclassified
	ASV00047	Bacteria		Proteobacteria	Alphaproteobacteria	Rhodobacterales	Rhodobacteraceae	AB491828_g	AB491828_g_unclassified
	ASV00038	Bacteria		Proteobacteria	Alphaproteobacteria	Rhodobacterales	Rhodobacteraceae	Rhodobacteraceae_unclassified	Rhodobacteraceae_unclassified
	ASV00009	Bacteria		Proteobacteria	Alphaproteobacteria	Rhodobacterales	Rhodobacteraceae	Rhodobacteraceae_unclassified	Rhodobacteraceae_unclassified
	ASV00027	Bacteria		Proteobacteria	Alphaproteobacteria	Rhodobacterales	Rhodobacteraceae	Amylibacter	Amylibacter ulvae
	ASV00035	Bacteria		Proteobacteria	Alphaproteobacteria	Rhodobacterales	Rhodobacteraceae	Amylibacter	Amylibacter ulvae
	ASV00049	Bacteria		Proteobacteria	Alphaproteobacteria	Rhodospirillales	Rhodospirillaceae	Nisaea	AY627380_s
	ASV00076	Bacteria		Proteobacteria	Alphaproteobacteria	Rhodospirillales	Rhodospirillaceae	Nisaea	Nisaea unclassified
	ASV00053	Bacteria		Chloroflexi	Anaerolineae	Anaerolinaeles	GCA004_f	DQ811856_g	DQ811856_s
	ASV00095	Bacteria		Cyanobacteria	Cyanobacteria_unclassified	Cyanobacteria_unclassified	Cyanobacteria_unclassified	Cyanobacteria_unclassified	Cyanobacteria_unclassified
	nano_ASV00163	Eukaryota	Alveolata	Alveolata_unclassified	Alveolata_unclassified	Alveolata_unclassified	Alveolata_unclassified	Alveolata_unclassified	Alveolata_unclassified
	nano_ASV00118	Eukaryota	Stramenopiles	Ochrophyta	Bacillariophyta	Bacillariophyta_X	Polar-centric-Mediophyceae	Thalassiosira	Thalassiosira_tenera
	nano_ASV00210	Eukaryota	Archaeplastida	Rhodophyta	Florideophyceae	Rhodymeniales	Rhodymeniales_X	Lomentaria	Lomentaria_unclassified
	nano_ASV00060	Eukaryota	Alveolata	Dinoflagellata	Syndiniales	MALV-I	MALV-I-Clade-1	MALV-I-Clade-1_X	MALV-I-Clade-1_X_sp.
	nano_ASV00151	Eukaryota	Alveolata	Dinoflagellata	Dinophyceae	Prorocentrales	Prorocentraceae	Prorocentrum	Prorocentrum_unclassified
	nano_ASV00009	Eukaryota	Alveolata	Dinoflagellata	Dinophyceae	Peridiniales	Heterocapsaceae	Heterocapsa	Heterocapsa_pygmaea
	nano_ASV00167	Eukaryota	Alveolata	Dinoflagellata	Dinophyceae	Peridiniales	Heterocapsaceae	Heterocapsa	Heterocapsa_pygmaea
	nano_ASV00005	Eukaryota	Alveolata	Dinoflagellata	Dinophyceae	Gymnodiniales	Gymnodiniaceae	Gymnodinium	Gymnodinium_sp.
	nano_ASV00003	Eukaryota	Alveolata	Dinoflagellata	Dinophyceae	Peridiniales	Heterocapsaceae	Heterocapsa	Heterocapsa rotundata
	pico_ASV00001	Eukaryota	Alveolata	Dinoflagellata	Syndiniales	MALV-II	MALV-II-Clade-6	MALV-II-Clade-6_X	MALV-II-Clade-6_X_sp.
	pico_ASV00066	Eukaryota	Alveolata	Ciliophora	Spirotrichea	Tintinnida	Tintinnidiidae	Tintinnidium	Tintinnidium_sp.
	pico_ASV00034	Eukaryota	Alveolata	Ciliophora	Spirotrichea	Choreotrichida	Lynnellidae	Lynnella	Lynnella_semiglobulosa
	pico_ASV00232	Eukaryota	Alveolata	Ciliophora	Spirotrichea	Choreotrichida	Strombidinopsidae	Strombidinopsis	Strombidinopsis_unclassified
	pico_ASV00141	Eukaryota	Stramenopiles	Sagenista	MAST-4	MAST-4B	MAST-4B_X	MAST-4B_XX	MAST-4B_XX_sp.
	pico_ASV00060	Eukaryota	Alveolata	Dinoflagellata	Syndiniales	MALV-I	MALV-I-Clade-1	MALV-I-Clade-1_X	MALV-I-Clade-1_X_sp.
	pico_ASV00009	Eukaryota	Alveolata	Dinoflagellata	Dinophyceae	Peridiniales	Heterocapsaceae	Heterocapsa	Heterocapsa pygmaea
Summer	ASV00028	Bacteria		Proteobacteria	Alphaproteobacteria	Rhodobacterales	Rhodobacteraceae	Rhodobacteraceae_unclassified	Rhodobacteraceae_unclassified
	ASV00080	Bacteria		Proteobacteria	Alphaproteobacteria	Rhodobacterales	Rhodobacteraceae	Rhodobacteraceae_unclassified	Rhodobacteraceae_unclassified
	ASV00031	Bacteria		Proteobacteria	Alphaproteobacteria	Pelagibacterales	Pelagibacteraceae	CP002511_g	HIMB114_s
	ASV00014	Bacteria		Actinobacteria	Acidimicrobiia	Acidimicrobiales	Ilumatobacter_f	Ilumatobacter	Ilumatobacter_unclassified
	ASV00018	Bacteria		Actinobacteria	Acidimicrobiia	Acidimicrobiales	Ilumatobacter_f	Ilumatobacter	Ilumatobacter_unclassified
	ASV00044	Bacteria		Actinobacteria	MarineActino_c	Actinomarinales	Actinomarinaceae	PAC001793_g	FJ358902_s
	ASV00083	Bacteria		Actinobacteria	Acidimicrobiia	Acidimicrobiales	Microthrixaceae	DQ395502_g	EF572906_s
	ASV00089	Bacteria		Actinobacteria	Acidimicrobiia	Acidimicrobiales	Microthrixaceae	DQ395502_g	DQ395502_g_unclassified
	ASV00053	Bacteria		Chloroflexi	Anaerolineae	Anaerolinaeles	GCA004_f	DQ811856_g	DQ811856_s
	ASV00033	Bacteria		Cyanobacteria	Cyanobacteria_unclassified	Cyanobacteria_unclassified	Cyanobacteria_unclassified	Cyanobacteria_unclassified	Cyanobacteria_unclassified
	ASV00059	Bacteria		Proteobacteria	Alphaproteobacteria	Rickettsiales	CP003801_f	AQVN_g	EF573150_s
	nano_ASV00099	Eukaryota	Alveolata	Dinoflagellata	Dinophyceae	Dinophyceae_unclassified	Dinophyceae_unclassified	Dinophyceae_unclassified	Dinophyceae_unclassified
	nano_ASV00070	Eukaryota	Rhizaria	Cercozoa	Filosa-Thecofilosea	Ventricleftida	Ventrifissuridae	Ventrifissuridae_X	Ventrifissuridae_X_sp.
	nano_ASV00094	Eukaryota	Alveolata	Dinoflagellata	Dinophyceae	Gymnodiniales	Gymnodiniaceae	Gyrodinium	Gyrodinium_unclassified
	nano_ASV00005	Eukaryota	Alveolata	Dinoflagellata	Dinophyceae	Gymnodiniales	Gymnodiniaceae	Gymnodinium	Gymnodinium_sp.
	nano_ASV00044	Eukaryota	Alveolata	Dinoflagellata	Dinophyceae	Dinophyceae_unclassified	Dinophyceae_unclassified	Dinophyceae_unclassified	Dinophyceae_unclassified
	pico_ASV00099	Eukaryota	Alveolata	Dinoflagellata	Dinophyceae	Dinophyceae_unclassified	Dinophyceae_unclassified	Dinophyceae_unclassified	Dinophyceae_unclassified
	pico_ASV00090	Eukaryota	Alveolata	Ciliophora	Colpodea	Colpodea_X	Colpodida	Colpoda	Colpoda_steinii
	pico_ASV00014	Eukaryota	Archaeplastida	Chlorophyta	Mamiellophyceae	Mamiellales	Mamiellaceae	Micromonas	Micromonas_clade_B5
	pico_ASV00310	Eukaryota	Stramenopiles	Sagenista	MAST-4	MAST-4B	MAST-4B_X	MAST-4B_XX	MAST-4B_XX_sp.
	pico_ASV00009	Eukaryota	Alveolata	Dinoflagellata	Dinophyceae	Peridiniales	Heterocapsaceae	Heterocapsa	Heterocapsa pygmaea
Autumn	ASV00032	Bacteria		Proteobacteria	Alphaproteobacteria	Rhodobacterales	Rhodobacteraceae	Rhodobacteraceae_unclassified	Rhodobacteraceae_unclassified
	ASV00075	Bacteria		Proteobacteria	Alphaproteobacteria	Rhodobacterales	Rhodobacteraceae	Rhodobacteraceae_unclassified	Rhodobacteraceae_unclassified
	ASV00087	Bacteria		Proteobacteria	Alphaproteobacteria	Rhodobacterales	Rhodobacteraceae	Rhodobacteraceae_unclassified	Rhodobacteraceae_unclassified
	ASV00016	Bacteria		Proteobacteria	Alphaproteobacteria	Sphingomonadales	Sphingomonadales_unclassified	Sphingomonadales_unclassified	Sphingomonadales_unclassified
	ASV00045	Bacteria		Actinobacteria	Actinobacteria_c	Micrococcales	Intrasporangiaceae	Intrasporangiaceae_unclassified	Intrasporangiaceae_unclassified
	ASV00018	Bacteria		Actinobacteria	Acidimicrobiia	Acidimicrobiales	Ilumatobacter_f	Ilumatobacter	Ilumatobacter_unclassified
	ASV00005	Bacteria		Cyanobacteria	Chroobacteria	Chroococcales	Prochlorococcaceae	Prochlorococcus	Prochlorococcus_unclassified
	ASV00033	Bacteria		Cyanobacteria	Cyanobacteria_unclassified	Cyanobacteria_unclassified	Cyanobacteria_unclassified	Cyanobacteria_unclassified	Cyanobacteria_unclassified
	ASV00036	Bacteria		Cyanobacteria	Cyanobacteria_unclassified	Cyanobacteria_unclassified	Cyanobacteria_unclassified	Cyanobacteria_unclassified	Cyanobacteria_unclassified
	ASV00021	Bacteria		Cyanobacteria	Cyanobacteria_unclassified	Cyanobacteria_unclassified	Cyanobacteria_unclassified	Cyanobacteria_unclassified	Cyanobacteria_unclassified
	ASV00088	Bacteria		Cyanobacteria	Cyanobacteria_unclassified	Cyanobacteria_unclassified	Cyanobacteria_unclassified	Cyanobacteria_unclassified	Cyanobacteria_unclassified
	ASV00069	Bacteria		Chloroflexi	Thermomicrobia	DQ129389_o	DQ129389_f	DQ129389_g	EF157190_s
	nano_ASV00026	Eukaryota	Alveolata	Dinoflagellata	Syndiniales	MALV-I	MALV-I-Clade-4	MALV-I-Clade-4_X	MALV-I-Clade-4_X_sp.
	nano_ASV00079	Eukaryota	Alveolata	Ciliophora	Spirotrichea	Strombidiida	Strombidiidae_B	Strombidiidae_B_X	Strombidiidae_B_X_sp.
	nano_ASV00318	Eukaryota	Rhizaria	Cercozoa	Filosa-Thecofilosea	Cryomonadida	Protaspa-lineage	Protaspa-lineage_X	Protaspa-lineage_X_sp.
	nano_ASV00010	Eukaryota	Alveolata	Dinoflagellata	Dinophyceae	Gymnodiniales	Kareniaceae	Karlodinium	Karlodinium veneficum
	nano_ASV00009	Eukaryota	Alveolata	Dinoflagellata	Dinophyceae	Peridiniales	Heterocapsaceae	Heterocapsa	Heterocapsa pygmaea
	nano_ASV00005	Eukaryota	Alveolata	Dinoflagellata	Dinophyceae	Gymnodiniales	Gymnodiniaceae	Gymnodinium	Gymnodinium_sp.
	nano_ASV00003	Eukaryota	Alveolata	Dinoflagellata	Dinophyceae	Peridiniales	Heterocapsaceae	Heterocapsa	Heterocapsa rotundata
	pico_ASV00142	Eukaryota	Alveolata	Ciliophora	Colpodea	Colpodea_X	Colpodida	Colpodida_unclassified	Colpodida_unclassified
	pico_ASV00009	Eukaryota	Alveolata	Dinoflagellata	Dinophyceae	Peridiniales	Heterocapsaceae	Heterocapsa	Heterocapsa pygmaea
	pico_ASV00005	Eukaryota	Alveolata	Dinoflagellata	Dinophyceae	Gymnodiniales	Gymnodiniaceae	Gymnodinium	Gymnodinium_sp.
The ASV ID name's prefix represents the size fraction: nano, nano-protist; pico, pico-protist.
