# Supplementary material for: Diversity and interdomain networks of bacterial, pico-protist and nano-protist communities in a marine ranching
Source: Front Microbiol. 2025 Jul 17;16:1620645. doi: 10.3389/fmicb.2025.1620645 (PMC12311637; doi:10.3389/fmicb.2025.1620645)
Supplement: Supplementary file 6 [file Table_4.xlsx]

## Sheet: Table S4
Table S4 The direct, indirect and total effects between different latent variables.
Relationships	Direct	Indirect	Total
Water Property -> Water Nutrition	0	0	0
Water Property -> Diversity	0.5	0	0.5
Water Property -> Niche	-0.45	-0.3	-0.75
Water Property -> PPBR	0.28	0.37	0.65
Water Property -> Robustness	0.83	-0.93	-0.09
Water Property -> Efficiency	-0.76	0.93	0.17
Water Nutrition -> Diversity	-0.02	0	-0.02
Water Nutrition -> Niche	-0.08	0.01	-0.07
Water Nutrition -> PPBR	0.22	0.06	0.28
Water Nutrition -> Robustness	-0.14	-0.25	-0.39
Water Nutrition -> Efficiency	0.14	0.25	0.39
Diversity -> Niche	-0.6	0	-0.6
Diversity -> PPBR	-0.35	0.44	0.09
Diversity -> Robustness	0.05	-0.44	-0.38
Diversity -> Efficiency	-0.06	0.44	0.38
Niche -> PPBR	-0.73	0	-0.73
Niche -> Robustness	0.62	0.54	1.16
Niche -> Efficiency	-0.63	-0.54	-1.17
PPBR -> Robustness	-0.74	0	-0.74
PPBR -> Efficiency	0.74	0	0.74
The arrow indicates the direction of the effect.
